# Supplementary material for: Validation of a 1DL earliness per se (eps) flowering QTL in bread wheat (Triticum aestivum)
Source: Mol Breed. 2014 May 4;34(3):1023–33. doi: 10.1007/s11032-014-0094-3 (PMC4162975; doi:10.1007/s11032-014-0094-3)
Supplement: Supplementary file 1 — The genotype of the NILs at loci known to segregate for flowering time in Spark × Rialto DH population. All the KASPAr markers are from Allen et al. 2011. The KASPAr markers were performed in duplicate. (XLSX 54 kb) [file 11032_2014_94_MOESM1_ESM.xlsx]

## Sheet: Sumary
	NILs	Wheat chromosome genotype at known Spark X Rialto flowering time QTL loci
		1B	2A	3A	3B	4B	4D	5AL	5BL	6B	7A	7D
	A1	Rialto	Rialto	Rialto	Rialto	Rialto	Rialto	Rialto	Rialto	Rialto	Rialto	Rialto
	A2	Rialto	Rialto	Rialto	Rialto	Rialto	Rialto	Rialto	Rialto	Rialto	Rialto	Rialto
	B3	Rialto	Rialto	Rialto	Rialto	Rialto	Rialto	Rialto	Rialto	Rialto	Rialto	Rialto
	B4	Rialto	Rialto	Rialto	Rialto	Rialto	Rialto	Rialto	Rialto	Rialto	Rialto	Rialto
	B5	Rialto	Rialto	Rialto	Rialto	Rialto	Rialto	Rialto	Rialto	Rialto	Rialto	Rialto
	A6	Rialto	Spark	Rialto	Rialto	Rialto	Rialto	Het	Rialto	Rialto	Rialto	Rialto
	A7	Rialto	Rialto	Rialto	Rialto	Rialto	Rialto	Het	Rialto	Rialto	Spark	Rialto
	B8	Rialto	Rialto	Rialto	Rialto	Rialto	Rialto	Het	Rialto	Rialto	Spark	Rialto
	B9	Rialto	Spark	Rialto	Rialto	Rialto	Rialto	Het	Rialto	Rialto	Het	Rialto
	A10	Spark	Rialto	Spark	Rialto	Rialto	Rialto	Rialto	Rialto	Rialto	Rialto	Rialto
	A11	Spark	Rialto	Spark	Rialto	Rialto	Rialto	Rialto	Rialto	Rialto	Rialto	Rialto
	B12	Spark	Rialto	Spark	Rialto	Rialto	Rialto	Rialto	Rialto	Rialto	Rialto	Rialto
	B13	Spark	Rialto	Spark	Rialto	Rialto	Rialto	Rialto	Rialto	Rialto	Rialto	Rialto
	B14	Spark	Rialto	Spark	Rialto	Rialto	Rialto	Rialto	Rialto	Rialto	Rialto	Rialto
	A15	Rialto	Rialto	Rialto	Rialto	Rialto	Rialto	Rialto	Rialto	Rialto	Rialto	Rialto
	A16	Rialto	Rialto	Rialto	Rialto	Rialto	Rialto	Rialto	Rialto	Rialto	Rialto	Rialto
	B17	Rialto	Rialto	Rialto	Rialto	Rialto	Rialto	Rialto	Rialto	Rialto	Rialto	Rialto
	B18	Rialto	Rialto	Rialto	Rialto	Rialto	Rialto	Rialto	Rialto	Rialto	Rialto	Rialto
Het = heterozygous

## Sheet: 1A
SNP ID	A1	A1	A2	A2	B3	B3	B4	B4	B5	A6	A6	A7	A7	B8	B8	B9	B9	A10	A10	A11	A11	B12	B12	B13	B14	B14	A15	A16	A16	B17	B17	B18	B18		Spark	Spark	Rialto	Rialto
BS00009104_1A	C:C	C:C	C:C	C:C	C:C		C:C	C:C	C:C	C:C	C:C	C:C	C:C	C:C	C:C	C:C	C:C	C:C	C:C	C:C	C:C	C:C	C:C	C:C	C:C	C:C	C:C	C:C	C:C	C:C	C:C	C:C	C:C		T:T	T:T	C:C	C:C
BS00016654_1A	A:A	A:A	A:A	A:A	A:A	A:A	A:A	A:A	A:A	A:A	A:A	A:A	A:A	A:A	A:A	A:A	A:A	A:A	A:A	A:A	A:A	A:A	A:A	A:A	A:A	A:A	A:A	A:A	A:A	A:A	A:A	A:A	A:A		G:G	G:G	A:A	A:A
BS00022173_1A	G:G	G:G	G:G	G:G	G:G	G:G	G:G	G:G	G:G	G:G	G:G	G:G	G:G	G:G	G:G	G:G	G:G	G:G	G:G	G:G	G:G	G:G	G:G	G:G	G:G	G:G	G:G	G:G	G:G	G:G	G:G	G:G	G:G		T:T	T:T	G:G	G:G
BS00022239_1A	C:C	C:C	C:C	C:C	C:C		C:C	C:C	C:C	C:C	C:C	C:C	C:C	C:C	C:C	C:C	C:C	C:C	C:C	C:C	C:C	C:C	C:C	C:C	C:C	C:C	C:C	C:C	C:C	C:C	C:C	C:C	C:C		T:T	T:T	C:C	C:C
BS00022396_1A	T:T	T:T	T:T	T:T	T:T		T:T	T:T	T:T	T:T	T:T	T:T	T:T	T:T	T:T	T:T	T:T	T:T	T:T	T:T	T:T	T:T	T:T	T:T	T:T	T:T	T:T	T:T	T:T	T:T	T:T	T:T	T:T		C:C	C:C	T:T	T:T
BS00023118_1A	T:T	T:T	T:T	T:T	T:T	T:T	T:T	T:T	T:T	T:T	T:T	T:T	T:T	T:T	T:T	T:T	T:T	T:T	T:T	T:T	T:T	T:T	T:T	T:T	T:T	T:T	T:T	T:T	T:T	T:T	T:T	T:T	T:T		C:C	C:C	T:T	T:T
BS00047753_1A	G:G	G:G	G:G	G:G	G:G	G:G	G:G	G:G	G:G	G:G	G:G	G:G	G:G	G:G	G:G	G:G	G:G	G:G	G:G	G:G	G:G	G:G	G:G	G:G	G:G	G:G	G:G	G:G	G:G	G:G	G:G	G:G	G:G		A:A	A:A	G:G	G:G
BS00072686_1A	A:A	A:A	A:A	A:A	A:A		A:A	A:A	A:A	A:A	A:A		A:A		A:A	A:A	A:A	A:A	A:A	A:A	A:A	A:A	A:A	A:A	A:A	A:A	A:A	A:A	A:A	A:A	A:A	A:A	A:A		G:G	G:G	A:A	A:A
BS00101116_1A	C:C	C:C	C:C	C:C				C:C	C:C	C:C	C:C	C:C	C:C	C:C	C:C	C:C	C:C	C:C	C:C	C:C	C:C	C:C	C:C	C:C	C:C	C:C	C:C	C:C	C:C	C:C	C:C	C:C	C:C		A:A	A:A	C:C	C:C
BS00105601_1A	C:C	C:C	C:C	C:C	C:C	C:C	C:C	C:C	C:C	C:C	C:C	C:C	C:C	C:C	C:C	C:C	C:C	C:C	C:C	C:C	C:C	C:C	C:C	C:C	C:C	C:C	C:C	C:C	C:C	C:C	C:C	C:C	C:C		T:T	T:T	C:C	C:C

## Sheet: 1B
SNP ID		A1	A1	A2	A2	B3	B4	B4	B5	A6	A6	A7	A7	B8	B8	B9	B9	A10	A10	A11	A11	B12	B12	B13	B14	B14	A15	A16	A16	B17	B17	B18	B18		Spark	Spark	Rialto	Rialto
BS00021941	BS00021941_1B	C:C	C:C	C:C	C:C	C:C	C:C	C:C	C:C	C:C	C:C	C:C	C:C	C:C	C:C	C:C	C:C	A:A	A:A	A:A		A:A	A:A		A:A	A:A	C:C	C:C	C:C	C:C	C:C	C:C	C:C		A:A	A:A	C:C	C:C
BS00022775	BS00022775_1B	G:G	G:G	G:G	G:G	G:G	G:G	G:G	G:G	G:G	G:G	G:G	G:G	G:G	G:G	G:G	G:G	A:A		A:A		A:A	A:A		A:A	A:A	G:G	G:G	G:G	G:G	G:G	G:G	G:G		A:A	A:A	G:G	G:G
BS00022778	BS00022778_1B	A:A	A:A	A:A	A:A	A:A	A:A	A:A	A:A	A:A	A:A	A:A	A:A	A:A	A:A	A:A	A:A	C:C	C:A	C:C	C:A	C:C	C:C		C:C	C:C	A:A	A:A	A:A	A:A	A:A	A:A	A:A		C:C	C:C	A:A	A:A
BS00063302	BS00063302_1B	G:G	G:G	G:G	G:G	G:G	G:G	G:G	G:G	G:G	G:G	G:G	G:G	G:G	G:G	G:G	G:G	G:G	G:G	G:G	G:G	G:G	G:G	G:G	G:G	G:G	G:G	G:G	G:G	G:G	G:G	G:G	G:G		A:A	A:A	G:G	G:G
BS00065108	BS00065108_1B	A:A	A:A	A:A	A:A	A:A	A:A	A:A	A:A	A:A	A:A	A:A	A:A	A:A	A:A		A:A	C:C	C:C	C:C	C:C	C:C	C:C	A:A	C:C	C:C	A:A	A:A	A:A	A:A	A:A	A:A	A:A		C:C	C:C	A:A	A:A
BS00071160	BS00071160_1B	C:C	C:C	C:C	C:C	C:C	C:C	C:C	C:C	C:C	C:C	C:C	C:C	C:C	C:C	C:C	C:C	G:G	G:G	G:G	G:G	G:G	G:G	C:C	G:G	G:G	C:C	C:C	C:C	C:C	C:C	C:C	C:C		G:G	G:G	C:C	C:C

## Sheet: 1D
SNP ID		A1	A1	A2	A2	B3	B3	B4	B5	A6	A6	A7	B9	B9	A10	A10	A11	A11	B12	B12	B13	B14	B14	A15	A16	A16	B17	B17	B18	B18		Spark	Spark	rialto
BS00058604	BS00058604_1D	G:G	G:G	G:G	G:G	G:G	G:G	G:G	G:G	G:G	G:G	G:G	G:G	G:G	G:G	G:G	G:G	G:G	G:G	G:G	G:G	G:G	G:G	G:G	G:G	G:G	G:G	G:G	G:G	G:G		A:A	A:A	G:G

## Sheet: 2A
SNP ID	A1	A1	A2	A2	B3	B4	B4	B5	A6	A6	A7	A7	B8	B8	B9	B9	A10	A10	A11	B12	B12	B13	B14	B14	A15	A16	A16	B17	B17	B18	B18		Spark	Spark	Rialto	Rialto
BS00019094_2A	A:A	A:A	A:A	A:A	A:A	A:A	A:A	A:A	A:A	A:A		A:A	A:A		A:A	A:A	A:A	A:A	A:A	A:A	A:A	A:A	A:A	A:A	A:A	A:A	A:A	A:A	A:A	A:A	A:A		T:T	T:T	A:A	A:A
BS00022257_2A	C:C	C:C	C:C	C:C	C:C	C:C	C:C	C:C	T:T	T:T	C:C	C:C	C:C	C:C	C:C	T:T	C:C	C:C	C:C	C:C	C:C		C:C	C:C	C:C	C:C	C:C	C:C	C:C	C:C	C:C		T:T	T:T	C:C	C:C
BS00022260_2A	C:C	C:C	C:C	C:C	C:C	C:C	C:C	C:C	T:T	T:T	C:C	C:C	C:C	C:C	C:C	T:T	C:C	C:C	C:C	C:C	C:C	C:C	C:C	C:C	C:C	C:C	C:C	C:C	C:C	C:C	C:C		T:T	T:T	C:C	C:C
BS00022777_2A	A:A	A:A	A:A	A:A	A:A	A:A	A:A	A:A	C:C	C:C	C:A	C:A	A:A	C:C	C:A	C:C	C:C	C:C	C:A	A:A	A:A		C:A	C:C	A:A	A:A	A:A	A:A	A:A	A:A	A:A		C:C	C:C	A:A	A:A
BS00022995_2A	A:A	A:A	A:A	A:A	A:A	A:A	A:A	A:A	A:A	A:A	A:A	A:A	A:A	A:A	A:A	A:A	A:A	A:A	A:A	A:A	A:A	A:A	A:A	A:A	A:A	A:A	A:A	A:A	A:A	A:A	A:A		G:G	G:G	A:A	A:A
BS00023215_2A	C:C	C:C	C:C	C:C	C:C		C:C	C:C	C:C	C:C	C:C	C:C	C:C	C:C	C:C	C:C	T:T	T:T	C:C		C:C	C:C	T:T	T:T	C:C	C:C	C:C	C:C	C:C	C:C	C:C		T:T	T:T	C:C	C:C
BS00024921_2A	G:G	G:G	G:G		G:G	G:G	G:G	G:G	G:G	G:G	G:G	G:G	G:G	G:G	G:G	G:G	G:G	G:G	G:G	G:G	G:G	G:G	G:G	G:G	G:G	G:G	G:G	G:G	G:G	G:G	G:G		A:A	A:A	G:G	G:G
BS00053661_2A	C:C	C:C	C:C	C:C	C:C	C:C	C:C	C:C	A:A	A:A	C:A	C:C	A:A	A:A	C:C	A:A	C:C	C:A	C:A	C:A	C:C	A:A	A:A	A:A	C:C	C:C	C:C	C:C	C:C	C:C	C:C		A:A	A:A	C:C	C:C
BS00078489_2A	C:C	C:C	C:C	C:C		C:C		C:C		T:T	C:C	C:C	C:C	C:C	C:C	T:T	C:C	C:C	C:C	C:C	C:C	C:C	C:C	C:C	C:C	C:C	C:C	C:C	C:C	C:C	C:C		T:T	T:T	C:C	C:C
BS00022260_2A	Marker linked with the QTL on 2A
BS00022995_2A	Marker linked with the QTL on 2A
BS00024921_2A	Marker linked with the QTL on 2A

## Sheet: 2B
SNP ID	A1	A1	A2	A2	B3	B4	B4	B5	A6	A6	A7	A7	B8	B8	B9	B9	A10	A10	A11	A11	B12	B12	B13	B14	B14	A15	A16	A16	B17	B17	B18	B18		Spark	Spark	Rialto	Rialto
BS00022126_2B	T:T	T:T	T:T	T:T	T:T	T:T	T:T	T:T	T:T	T:T	T:T	T:T	T:T	T:T	T:T	T:T	T:T	T:T	T:T	T:T	T:T	T:T	T:T	T:T	T:T	T:T	T:T	T:T	T:T	T:T	T:T	T:T		G:G	G:G	T:T	T:T
BS00022350_2B	C:C	C:C	C:C	C:C	C:C	C:C	C:C	C:C	C:C	C:C	C:C	C:C	C:C	C:C	C:C	C:C	C:C	C:C	C:C	C:C	C:C	C:C	C:C	C:C	C:C	C:C	C:C	C:C	C:C	C:C	C:C	C:C		G:G	G:G	C:C	C:C
BS00022493_2B	C:C	C:C	C:C	C:C	C:C	C:C	C:C	C:C	C:C	C:C	C:C	C:C	C:C	C:C	C:C	C:C	C:C	C:C	C:C		C:C	C:C		C:C	C:C	C:C	C:C	C:C	C:C	C:C	C:C	C:C		G:G	G:G	C:C	C:C
BS00022765_2B	T:T	T:T		T:T			T:T	T:T	T:T	T:T	T:T	T:T	T:T	T:T	T:T	T:T	T:T	T:T	T:T	T:T	T:T	T:T	T:T	T:T	T:T	T:T	T:T	T:T	T:T	T:T	T:T	T:T		G:G	G:G	T:T	T:T
BS00022781_2B	T:T	T:T	T:T	T:T	T:T	T:T	T:T	T:T	T:T		T:T	T:T	T:T		T:T	T:T	T:T	T:T	T:T	T:T	T:T		T:T			T:T	T:T	T:T	T:T	T:T	T:T	T:T		C:C	C:C	T:T	T:T
BS00022946_2B	C:C	C:C	C:C	C:C	C:C	C:C	C:C	C:C	C:C	C:C	C:C	C:C	C:C	C:C	C:C	C:C	C:C	C:C	C:C	C:C	C:C	C:C	C:C	C:C	C:C	C:C	C:C	C:C	C:C	C:C	C:C	C:C		T:T	T:T	C:C	C:C
BS00026412_2B	G:G	G:G	G:G	G:G		G:G	G:G	G:G	G:G	G:G	G:G	G:G		G:G	G:G	G:G	G:G	G:G	G:G	G:G	G:G	G:G	G:G	G:G	G:G	G:G	G:G	G:G	G:G	G:G	G:G	G:G		T:T	T:T	G:G	G:G
BS00046538_2B	T:T	T:T	T:T	T:T	T:T	T:T	T:T	T:T	T:T	T:T	T:T	T:T	T:T	T:T	T:T	T:T	T:T	T:T	T:T	T:T	T:T	T:T	T:T	T:T	T:T	T:T	T:T	T:T	T:T	T:T	T:T	T:T		C:C	C:C	T:T	T:T
BS00059315_2B	G:G	G:G	G:G	G:G	G:G	G:G	G:G	G:G	G:G	G:G	G:G	G:G	G:G	G:G	G:G	G:G	G:G	G:G	G:G	G:G	G:G	G:G	G:G	G:G	G:G	G:G	G:G	G:G	G:G	G:G	G:G	G:G		T:T	T:T	G:G	G:G
BS00064740_2B	A:A	A:A		A:A	A:A	A:A	A:A	A:A	A:A	A:A	A:A	A:A	A:A	A:A	A:A	A:A	A:A	A:A	A:A	A:A	A:A	A:A	A:A	A:A	A:A	A:A	A:A	A:A	A:A	A:A	A:A	A:A		C:C	C:C	A:A	A:A
BS00070861_2B	G:G	G:G	G:G	G:G	G:G	G:G	G:G	G:G	G:G	G:G	G:G	G:G	G:G	G:G	G:G	G:G	G:G	G:G	G:G	G:G	G:G	G:G	G:G	G:G	G:G	G:G	G:G	G:G	G:G	G:G	G:G	G:G		A:A	A:A	G:G	G:G
BS00090234_2B	G:G	G:G	G:G	G:G	G:G	G:G	G:G	G:G	G:G	G:G	G:G	G:G	G:G	G:G	G:G	G:G	G:G	G:G	G:G	G:G	G:G	G:G	G:G	G:G	G:G	G:G	G:G	G:G	G:G	G:G	G:G	G:G		A:A	A:A	G:G	G:G
BS00090594_2B	T:T	T:T	T:T	T:T	T:T	T:T	T:T	T:T	T:T	T:T	T:T	T:T	T:T	T:T	T:T	T:T	T:T	T:T	T:T	T:T	T:T	T:T	T:T		T:T	T:T	T:T	T:T	T:T	T:T	T:T	T:T		C:C	C:C	T:T	T:T

## Sheet: 2D
SNP ID	A1	A1	A2	A2	B4	B4	B5	A6	A6	A7	A7	B8	B8	B9	B9	A10	A10	A11	A11	B12	B12	B13	B14	B14	A15	A16	A16	B17	B17	B18	B18		Spark	Spark	Rialto	Rialto
BS00022305_2D	T:T	T:T	T:C	T:T	T:T	C:C	T:T	T:T	T:T	T:T	T:T	T:T	T:T	T:T	T:T	T:T	T:T	T:T	T:T	T:T	T:T	T:T	T:T	T:T	T:T	T:T	T:T	T:T	T:T	T:T	T:T		C:C	C:C	T:T	T:T

## Sheet: 3A
SNP ID	A1	A1	A2	A2	B3	B4	B4	B5	A6	A6	A7	A7	B8	B8	B9	B9	A10	A10	A11	A11	B12	B12	B13	B14	B14	A15	A16	A16	B17	B17	B18	B18		Spark	Spark	Rialto	Rialto
BS00022182_3A	T:T	T:T	T:T	T:T	T:T	T:T	T:T	T:T	T:T	T:T	T:T	T:T	T:T	T:T	T:T	T:T	T:T	T:T	T:T	T:T		T:T	TT	T:T	T:T	T:T	T:T	T:T	T:T	T:T	T:T	T:T		C:C	C:C	T:T	T:T
BS00022989_3A	C:C	C:C	C:C	C:C		C:C	C:C	C:C	C:C	C:C	C:C	C:C	C:C	C:C	C:C	C:C	T:T	T:T	T:T		T:C	T:C		T:T	C:C	C:C	C:C	C:C	C:C	C:C	C:C	C:C		T:T	T:T	C:C	C:C
BS00023026_3A	T:T	T:T	T:T	T:T	T:T		T:T	T:T	T:T	T:T	T:T	T:T	T:T	T:T	T:T	T:T	T:T	T:T	T:T	T:T	T:T	T:T	T:T	T:T	T:T	T:T	T:T	T:T	T:T	T:T	T:T	T:T		G:G	G:G	T:T	T:T
BS00023087_3A	C:C	C:C	C:C	C:C		C:C	C:C	C:C	C:C	C:C	C:C	C:C	C:C		C:C	C:C	G:G	G:G	G:G		G:G	C:C	G:G	G:G	C:C	C:C	C:C	C:C	C:C	C:C	C:C	C:C		G:G	G:G	C:C	C:C
BS00025739_3A	C:C	C:C	C:C	C:C	C:C	C:C	C:C	C:C	C:C	C:C	C:C	C:C	C:C	C:C	C:C	C:C	C:C	C:C	C:C	C:C	C:C	C:C	C:C	C:C	C:C	C:C	C:C	C:C	C:C	C:C	C:C	C:C		T:T	T:T	C:C	C:C
BS00032524_3A	C:C	C:C	C:C	C:C	C:C	C:C	C:C	C:C	C:C	C:C	C:C	C:C	C:C	C:C	C:C	C:C	C:C	C:C	C:C	C:C	C:C	C:C	C:C	C:C	C:C	C:C	C:C	C:C	C:C	C:C	C:C	C:C		T:T	T:T	C:C	C:C
BS00039498_3A	A:A	A:A	A:A	A:A	A:A	A:A	A:A	A:A	A:A	A:A	A:A	A:A	A:A	A:A	A:A	A:A	G:G	G:G	G:G	G:G	A:A	G:A	G:G	G:G	A:A	A:A	A:A	A:A	A:A	A:A	A:A	A:A		G:G	G:G	A:A	A:A
BS00070511_3A	C:C	C:C	C:C	C:C	C:C	C:C	C:C	C:C	C:C	C:C	C:C	C:C	C:C	C:C	C:C	C:C	C:C	C:C	C:C	C:C	C:C	C:C	C:C	C:C	C:C	C:C	C:C	C:C	C:C	C:C	C:C	C:C		T:T	T:T	C:C	C:C
BS00076631_3A	C:C	C:C	C:C	C:C	C:C	C:C	C:C	C:C	C:C	C:C	C:C	C:C	C:C	C:C	C:C	C:C	C:C	C:C	C:C	C:C	C:C	C:C	C:C	C:C	C:C	C:C	C:C	C:C	C:C	C:C	C:C	C:C		T:T	T:T	C:C	C:C
																									`

## Sheet: 3B
SNP ID	A1	A1	A2	A2	B3	B4	B4	B5	A6	A6	A7	A7	B8	B8	B9	B9	A10	A10	A11	A11	B12	B12	B13	B14	B14	A15	A16	A16	B17	B17	B18	B18		Spark	Spark	Rialto	Rialto
BS00007593_3B	C:C	C:C	C:C	C:C	C:C	C:C	C:C	C:C	C:C	C:C	C:C	C:C	C:C	C:C	C:C	C:C	C:C	C:C	C:C	C:C	C:C	C:C	C:C	C:C	C:C	C:C	C:C	C:C	C:C	C:C	C:C	C:C		G:G	G:G	C:C	C:C
BS00022154_3B	T:T	T:T	T:T	T:T	T:T	T:T	T:T	T:T	T:T	T:T	T:T	T:T	T:T	T:T	T:T	T:T	T:T	T:T	T:T	T:T	T:T	T:T	T:T	T:T	T:T	T:T	T:T	T:T	T:T	T:T	T:T	T:T		C:C	C:C	T:T	T:T
BS00022190_3B	A:A	A:A		A:A	A:A	A:A		A:A	A:A	A:A	A:A	A:A	A:A		A:A	A:A	A:A		A:A	A:A	A:A	A:A		A:A		A:A	A:A	A:A	A:A	A:A	A:A			G:G	G:G	A:A	A:A
BS00022315_3B	T:T	T:T	T:T	T:T	T:T	T:T	T:T	T:T	T:T	T:T	T:T	T:T	T:T	T:T	T:T	T:T	T:T	T:T	T:T	T:T	T:T	T:T		T:T	T:T	T:T	T:T	T:T	T:T	T:T	T:T	T:T		C:C	C:C	T:T	T:T
BS00022403_3B	A:A	A:A	A:A	A:A	A:A	A:A	A:A	A:A	A:A	A:A	A:A	A:A	A:A	A:A	A:A	A:A	A:A	A:A	A:A	A:A	A:A	A:A	A:A	A:A	A:A	A:A	A:A	A:A	A:A	A:A	A:A	A:A		G:G	G:G	A:A	A:A
BS00022453_3B	C:C	C:C	C:C	C:C	C:C			C:C	C:C	C:C				C:C	C:C	C:C		C:C	C:C	C:C	C:C	C:C	C:C	C:C		C:C	C:C	C:C	C:C	C:C	C:C	C:C		G:G	G:G	C:C	C:C
BS00022728_3B	G:G	G:G		G:G	G:G		G:G	G:G	G:G	G:G	G:G	G:G	G:G	G:G	G:G	G:G	G:G	G:G	G:G	G:G	G:G	G:G	G:G	G:G	G:G	G:G	G:G	G:G	G:G	G:G	G:G	G:G		C:C	C:C	gg	gg
BS00022961_3B	C:C	C:C	C:C	C:C	C:C	C:C	C:C	C:C	C:C	C:C	C:C	C:C	C:C	C:C	C:C	C:C	C:C	C:C	C:C	C:C	C:C	C:C	C:C	C:C	C:C	C:C	C:C	C:C	C:C	C:C	C:C	C:C		T:T	T:T	C:C	C:C
BS00023030_3B	C:C	C:C	C:C	C:C	C:C	C:C	C:C	C:C	C:C	C:C	C:C	C:C	C:C	C:C	C:C	C:C	C:C	C:C	C:C		C:C	C:C	C:C	C:C	C:C	C:C	C:C	C:C	C:C	C:C	C:C	C:C		A:A	A:A	C:C	C:C
BS00023186_3B	C:C	C:C	C:C	C:C	C:C	C:C	C:C	C:C	C:C	C:C	C:C	C:C	C:C	C:C	C:C	C:C	C:C	C:C	C:C	C:C	C:C	C:C	C:C	C:C	C:C	C:C	C:C	C:C	C:C	C:C	C:C	C:C		T:T	T:T	C:C	C:C
BS00023227_3B	T:T	T:T	T:T	T:T	T:T	T:T	T:T	T:T	T:T	T:T	T:T	T:T	T:T	T:T	T:T	T:T	T:T	T:T	T:T	T:T	T:T	T:T	T:T	T:T	T:T	T:T	T:T	T:T	T:T	T:T	T:T	T:T		G:G	G:G	T:T	T:T
BS00035134_3B	C:C	C:C	C:C	C:C	C:C	C:C	C:C	C:C	C:C	C:C	C:C	C:C	C:C	C:C	C:C	C:C	C:C	C:C	C:C	C:C	C:C	C:C	C:C	C:C	C:C	C:C	C:C	C:C	C:C	C:C	C:C	C:C		A:A	A:A	C:C	C:C
BS00039734_3B	T:T	T:T	T:T	T:T	T:T	T:T	T:T	T:T	T:T	T:T	T:T	T:T	T:T	T:T	T:T	T:T	T:T	T:T	T:T	T:T	T:T	T:T	T:T	T:T	T:T	T:T	T:T	T:T	T:T	T:T	T:T	T:T		C:C	C:C	T:T	T:T
BS00040001_3B	C:C	C:C	C:C	C:C	C:C	C:C	C:C	C:C	C:C	C:C	C:C	C:C	C:C	C:C	C:C	C:C	C:C	C:C	C:C	C:C	C:C	C:C	C:C	C:C	C:C	C:C	C:C	C:C	C:C	C:C	C:C	C:C		T:T	T:T	C:C	C:C
BS00059417_3B	T:T	T:T	T:T	T:T	T:T	T:T	T:T	T:T	T:T	T:T	T:T	T:T	T:T	T:T	T:T	T:T	T:T	T:T	T:T	T:T	T:T	T:T	T:T	T:T	T:T	T:T	T:T	T:T	T:T	T:T	T:T	T:T		A:A	A:A	T:T	T:T
BS00060014_3B	C:C	C:C	C:C	C:C	C:C			C:C	C:C	C:C	C:C	C:C	C:C	C:C	C:C	C:C	C:C	C:C	C:C	C:C	C:C	C:C	C:C	C:C	C:C	C:C	C:C	C:C	C:C	C:C	C:C	C:C		A:A	A:A	C:C	C:C
BS00060073_3B	G:G	G:G	G:G	G:G	G:G	G:G	G:G	G:G	G:G	G:G	G:G	G:G	G:G	G:G	G:G	G:G	G:G	G:G	G:G	G:G	G:G	G:G	G:G	G:G	G:G	G:G	G:G	G:G	G:G	G:G	G:G	G:G		T:T	T:T	G:G	G:G
BS00062676_3B	A:A	A:A	A:A	A:A	A:A	A:A	A:A	A:A	A:A	A:A	A:A	A:A	A:A	A:A	A:A	A:A	A:A	A:A	A:A	A:A	A:A	A:A	A:A	A:A	A:A	A:A	A:A	A:A	A:A	A:A	A:A	A:A		G:G	G:G	A:A	A:A
BS00071183_3B	A:A	A:A		A:A	A:A			A:A	A:A	A:A	A:A	A:A	A:A		A:A	A:A	A:A	A:A	A:A	A:A	A:A	A:A	A:A	A:A		A:A	A:A	A:A	A:A	A:A	A:A	A:A		G:G	G:G	A:A	A:A
BS00078221_3B	T:T	T:T	T:T	T:T	T:T	T:T	T:T	T:T	T:T	T:T	T:T	T:T	T:T	T:T	T:T	T:T	T:T	T:T	T:T	T:T	T:T	T:T	T:T	T:T	T:T	T:T	T:T	T:T	T:T	T:T	T:T	T:T		A:A	A:A	T:T	T:T
BS00089954_3B	G:G	G:G	G:G	G:G	G:G	G:G	G:G	G:G	G:G	G:G	G:G	G:G	G:G	G:G	G:G	G:G	G:G	G:G	G:G	G:G	G:G	G:G	G:G	G:G	G:G	G:G	G:G	G:G	G:G	G:G	G:G	G:G		A:A	A:A	G:G	G:G

## Sheet: 3D
SNP ID	A1	A1	A2	A2	B3	B3	B4	B4	B5	A6	A6	A7	A7	B8	B8	B9	B9	A10	A10	A11	A11	B12	B12	B13	B14	B14	A15	A16	A16	B17	B17	B18	B18		Spark	Spark	Rialto	Rialto
BS00000447_3D	A:A	A:A	A:A	A:A	A:A	A:A	A:A	A:A	A:A	A:A	A:A	A:A	A:A	A:A	A:A	A:A	A:A	A:A	A:A	A:A	A:A	A:A	A:A	A:A	A:A	A:A	A:A	T:A	A:A	T:T	T:A	A:A	A:A		T:T	T:T	A:A	A:A
BS00097485_3D	A:A	A:A	A:A	A:A	A:A		A:A	A:A	A:A	A:A	A:A	G:G		A:A	G:A	G:G	A:A	A:A	A:A		G:A	A:A		A:A	A:A	A:A	A:A	A:A	A:A	A:A	A:A	A:A	A:A		G:G	G:G	A:A	A:A

[truncated: 13 more sheets: 4A, 4B, 4D, 5A, 5B, 5D, 6A, 6B, 6D, 7A, 7B, 7D, Sheet27]
